# Supplementary material for: A Detailed Analysis of the Murine TAP Transporter Substrate Specificity
Source: PLoS One. 2008 Jun 11;3(6):e2402. doi: 10.1371/journal.pone.0002402 (PMC2408963; doi:10.1371/journal.pone.0002402)
Supplement: Table S1 — Experimentally Measured Murine TAP Binding Affinities for the Peptides. (0.04 MB XLS) [file pone.0002402.s001.xls]

## Sheet: mur-tap-9NO
Table S1. Experimentally Measured Murine TAP Binding Affinities for the Peptides.
*) If the inequality is '=', an exact IC50 value could be determined.
If it is '>', only a lower boundary could be determined.
IC50 values are normalized relative to the competitor peptide R9L.
9-mer peptides
Inequality *)	log IC50	Peptide
=	-0.9586	AAFEFINSL
=	-0.8239	RDAEFVMCL
=	-0.7959	GTHVLLPFY
=	-0.6383	NLYISDYKM
=	-0.6021	AIITPVVFY
=	-0.5229	RVYEALYYV
=	-0.4559	SRVNDLNRM
=	-0.4202	GLFDFVNFV
=	-0.4202	NMRDLIVTF
=	-0.3188	AVRAFLLRH
=	-0.301	LMYDIINSV
=	-0.301	TALVNGCDF
=	-0.301	IHFMREYWF
=	-0.2596	NEYKQLYTI
=	-0.2596	SYQSFLFWF
=	-0.1549	DMCDIYLLY
=	-0.1549	LLYTANFTF
=	-0.1549	TGILFMEMF
=	-0.1549	VSLDYINTM
=	-0.0969	NKIQLFSDF
=	-0.0458	NTYLFNILY
=	0	KIYTLIYRQ
=	0	RLYDYFTRV
=	0	ISVANKIYM
=	0	SQHQHLAIM
=	0.0414	CQITNGYLI
=	0.0969	KVDDTFYYV
=	0.0969	SQYANCSSI
=	0.2041	CSYDMFNLL
=	0.2041	SRISRFANL
=	0.2175	VLYDEFVTI
=	0.2553	TSTGCSIDF
=	0.2672	KRVETSPRP
=	0.301	CSYQSFLFW
=	0.3979	VSFWVKFEQ
=	0.415	VFIKYVNGW
=	0.4314	NLIRNRDYI
=	0.4472	TMRIYCSLF
=	0.4472	IVFEFIKTY
=	0.4771	NCVRNLEEL
=	0.4771	QCTVQEFIF
=	0.4771	VQFSILNNP
=	0.4914	IRLYIEHPY
=	0.5051	KEAVYLCIY
=	0.5185	TKVFSFWLL
=	0.5315	EYTPQIYTY
=	0.5441	NIYRLFTRC
=	0.5563	EFINKFLEF
=	0.5563	DSIYQYVRL
=	0.5911	AVFDSKLIS
=	0.6021	QSIFRFLNI
=	0.6128	TSTREYLKL
=	0.6532	MCLEAKTHF
=	0.6532	NNENVTLFY
=	0.6532	SWLKDSAIM
=	0.6532	VKQWVMDTL
=	0.6721	FLNISWFYI
=	0.6902	EITYRFYLI
=	0.699	KSVTKSSSW
=	0.699	THFSTTGEW
=	0.7076	IQLYIEHPY
=	0.716	NVLHNCLYI
=	0.716	MAVLGQLNL
=	0.7482	SRWAVVWAA
=	0.7559	IMLYIEHPY
=	0.7634	AVLFINSIH
=	0.7634	YMLENIQVM
=	0.7782	LSSQMTSTF
=	0.7993	KIDYYIPYV
=	0.8062	GIKTWQTMY
=	0.8129	ILSDENYLL
=	0.8129	RKMLELEKC
=	0.8293	NLYKVYNGI
=	0.8451	IIPFIAYFV
=	0.8451	NAILHNIYR
=	0.8451	IVIEAIHTV
=	0.8921	ITLYIEHPY
=	0.9031	TMMINPFMI
=	0.9191	IDKLTFQIY
=	0.9294	GTIAGGVCY
=	0.9445	HAKITSYKF
=	0.9777	LKCVSDSWL
=	0.9912	ICLYIEHPY
=	1.0043	IFSALDEKW
=	1.0212	KYVLFVKKM
=	1.0414	AIMVASDVC
=	1.0414	RSELNMFFM
=	1.0414	SINVEYRFL
=	1.0607	RIYCSLFKN
=	1.0607	YIYGIPLSL
=	1.0792	DKIVTMMKY
=	1.0792	KVMFVIRFK
=	1.0792	NLYIEHPYA
=	1.0792	SMYCSKTFL
=	1.0792	IKLYIEHPY
=	1.1139	IWLYIEHPY
=	1.1139	WNKLLSNYY
=	1.1303	KRFIVYGRS
=	1.1367	EIHYLFRCV
=	1.1399	FLTSVINRV
=	1.1399	NCINNTIAL
=	1.1614	NHLTENNLY
=	1.1614	SVYTCAIRS
=	1.1761	LSTLNFNNL
=	1.1761	IALYIEHPY
=	1.1761	QLFHLCLII
=	1.1761	GLMQNCNQM
=	1.1761	TDVIKPDYL
=	1.1875	YFIYTYDRV
=	1.2175	NQVKFYFNK
=	1.2175	YSYIPPCQC
=	1.2304	FVYFDIVIF
=	1.2788	YVNAILYQI
=	1.2788	IYLYIEHPY
=	1.301	AQGATEGFL
=	1.301	NQYNVKYLA
=	1.3222	IHLYIEHPY
=	1.3617	INLYIEHPY
=	1.3617	IVLYIEHPY
=	1.3802	QSDTVFDYY
=	1.3802	YQSFLFWFL
=	1.3979	KINFEFVCL
=	1.3979	MTKMLLTFN
=	1.4082	SQGTNPHMI
=	1.4133	VIYIFTVRL
=	1.4771	IILYIEHPY
=	1.4914	KPFNNILNL
=	1.5051	PSLEYGANY
=	1.5051	NLSWLSLDV
=	1.5065	VKSYNYMLL
=	1.5092	WVKFEQGDY
=	1.5185	SIYIAVANC
=	1.5276	ELMYIFAAL
=	1.5465	IGMFNLTFI
=	1.5798	AIFDRSIEG
=	1.6031	RMNSNQVCI
=	1.6345	YSPSNHHIL
=	1.6385	SLSAYIIRV
=	1.6435	KPIVQYDNF
=	1.6532	VALPNVQFV
=	1.6628	IGLYIEHPY
=	1.6902	ISLYIEHPY
=	1.7202	ARVIKRKFN
=	1.7482	FLIEEIERL
=	1.7482	FRYNGLIHR
=	1.7528	KWLQNSVVL
=	1.8062	ILLYIEHPY
=	1.8129	IDLYIEHPY
=	1.8195	VHDIVEPCM
=	1.8274	GLNDYLHSV
=	1.8388	KDKYMWCYS
=	1.8573	HVDGKILFV
=	1.8633	IELYIEHPY
=	1.8921	ITSYKFESV
=	1.8976	PKLEASNRY
=	1.9063	YAVINRNVL
=	1.942	YSQVNKRYI
=	1.9731	QSFLFWFLK
=	1.993	FTIQNNTKL
=	1.9956	IFLYIEHPY
=	2.0253	AMVEYVSTG
=	2.0294	KTSLVFETL
=	2.0828	ILDDNLYKV
=	2.0864	KQWVMDTLN
=	2.0969	STLSTQEAL
=	2.1239	KEYKTIISE
=	2.1367	ANYFLQISR
=	2.1461	IVFNLPVSK
=	2.1523	DWSSDWERR
=	2.1732	FLIVSLCPT
=	2.1761	NIKHKERIP
=	2.2014	AVVADLSAR
=	2.2041	KRKFNKQSQ
=	2.2122	KKIMEIVSH
=	2.2201	FLMMNKDEL
=	2.248	LELFNAFRT
=	2.2601	KLYKNKSKQ
=	2.2648	AKITSYKFE
=	2.2742	QQLYWSHPR
=	2.2967	FAIKNTDDV
=	2.301	PSLLNNYTL
=	2.3075	SLNFRFENV
=	2.3096	NKFLEFSNR
=	2.3284	KVYNGIFVD
=	2.3464	SFWVKFEQG
=	2.3483	RPDTRHLRV
=	2.3962	LEAVGHCYE
=	2.4314	MPAYIRNTL
=	2.4456	RGQVRVNRH
=	2.4609	IPLYIEHPY
=	2.4639	RKYSKLTKD
=	2.4683	AVYGNIKHK
=	2.4871	KYYGRSTKA
=	2.5159	SRWAWVKAK
=	2.5185	STLNFNNLR
=	2.5276	LPRPDTRHL
=	2.5276	DFIGPYIIG
=	2.5502	AIRSKEDVP
=	2.6385	TMYTNVPEG
=	2.6749	SMYTRLRQD
=	2.6848	SQIMVSSPS
=	2.6893	SAPMNVDNL
>	2.699	NEFKSSYLE
>	2.699	TLLGLILFV
>	2.699	VRTMPNESR
>	2.7782	LMDSIFVST
=	2.791	HIPLKYIVL
=	2.8513	VSLNDVLRR
=	2.8561	LFYCDERDA
=	2.8657	EAPLPGNVL
>	2.9031	FILGIIITV
=	2.9633	AQMFTDPPK
>	3	KRRKYSKLT
>	3	VTSSGAIYK
=	3.0461	YAPVSPIVI
=	3.0752	PNKHGDPFI
=	3.1106	CAPHRVSGV
=	3.2831	GVQAAKTST
>	3.3222	DDNTLRVLQ
=	3.3222	LSNISPMDT
>	3.3222	GSCPIVIEK
>	3.4472	YLPEVISTI
>	3.6532	NGSSFQHGG
>	3.6721	PFLERSVIN
>	3.699	PANQPINES
>	3.699	PDDNNDMDV
>	3.699	LLAVCGCIE
>	3.7404	NIVYKKNNR
>	3.7634	KTGGPIYKR
>	3.7782	NMEANDPEK
>	3.8451	NQSSHKGVG
8, 10 and 11-mer peptides
Inequality *)	log IC50	Peptide
>	3.69897	IPLKYIVL
>	3.44716	AVKDVTITKK
=	3.31048	KVLHVTDTNK
>	3.25527	EAVYGNIKHK
>	3.20412	GVTSSGAIYK
=	3.15351	IFLIVSLCPT
=	3.08027	PRPDTRHLRV
=	3.0162	KLKIISNDYK
>	3	DAVKDVTITKK
>	3	HGVTSSGAIYK
=	2.91169	LSTLNFNNLR
>	2.8451	QKVLHVTDTNK
=	2.69984	SNQVKFYFNK
=	2.65801	DGLNDYLHSV
=	2.64738	DNTYLFNILYK
=	2.48572	NIVFNLPVSK
=	2.45025	ILMDSIFVST
=	2.38021	CKLKIISNDYK
=	2.35983	TKVMFVIRFK
=	2.26007	GMPAYIRNTL
=	2.25527	RLPRPDTRHL
=	2.21219	CYSLPNAGDVI
=	2.14302	SILMIFISSFL
=	2.11727	PRPDTRHLRVL
=	2.10037	YSLPNAGDVI
=	2.08278	NTYLFNILYK
=	2.0607	ITFALKKL
=	1.97772	HSLLYSSM
=	1.96473	TSNVITDQTV
=	1.92686	AFEFINSLLK
=	1.88081	RPMSLRSTII
=	1.75967	YTLIYRQL
=	1.74974	STREYLKL
=	1.69108	FIYTYDRV
=	1.68574	GYAPVSPIVI
=	1.64542	IYIFTVRL
=	1.61278	KYLPEVISTI
=	1.5966	RISRFANL
=	1.58092	TSLVFETL
=	1.54407	RPDTRHLRVL
=	1.52634	STLNFNNL
=	1.51055	LNFRFENV
=	1.49136	TSYKFESV
=	1.47712	QLMYDIINSV
=	1.43933	VSLSAYIIRV
=	1.43136	EGTHVLLPFY
=	1.35218	RKPFNNILNL
=	1.34831	INVEYRFL
=	1.31175	RPSTRNFFEL
=	1.31175	ILMIFISSFLL
=	1.24304	SNLFDIPLLTV
=	1.23045	LMIFISSFLL
=	1.21748	IGTIAGGVCYY
=	1.20412	SGLFDFVNFV
=	1.19033	VTMINTLEFI
=	1.15534	RTLLGLILFV
=	1.09691	AAFEFINSLLK
=	1.08279	INFEFVCL
=	1.07918	GTIAGGVCYY
=	1.0607	KILSDENYLL
=	1.04139	DNTYLFNILY
=	0.942008	RVLYDEFVTI
=	0.919078	IHYLFRCV
=	0.875061	EAAFEFINSL
=	0.875061	GDMCDIYLLY
=	0.812913	DYIYGIPLSL
=	0.812913	NLFDIPLLTV
=	0.79588	TILDDNLYKV
=	0.778151	IIIPFIAYFV
=	0.778151	RRPMSLRSTII
=	0.740363	MFLTSVINRV
=	0.720159	VRTLLGLILFV
=	0.690196	SIYQYVRL
=	0.544068	EFLNISWFYI
=	0.544068	YLYTEYFLFL
=	0.477121	GGVCYYLL
=	0.380211	SIIIPFIAYFV
=	0.278754	KSYNYMLL
=	0.267172	DRPSTRNFFEL
=	0.230449	FWFKNTQFDI
=	0.20412	KVFSFWLL
=	0.176091	ITYRFYLI
=	0.176091	SIFRFLNI
=	0.176091	GYVNAILYQI
=	0.09691	GKIDYYIPYV
=	-0.09691	RHVDGKILFV
=	-0.154902	TRLYDYFTRV
=	-0.187087	NKVDDTFYYV
=	-0.30103	KVSLDYINTM
=	-0.30103	AYLYTEYFLFL
=	-0.39794	SQSDTVFDYY
=	-0.537602	NRVYEALYYV
